# Supplementary material for: Petal senescence in cut roses
Source: Hortic Res. 2026 Mar 1;13(3):uhaf342. doi: 10.1093/hr/uhaf342 (PMC12999221; doi:10.1093/hr/uhaf342)
Supplement: Web_Material_uhaf342 [file web_material_uhaf342.zip › Supplemental_Tables.xlsx]

## Sheet: S1
		Table S1: Genes whose expression is altered during rose petal senescence
	Gene(1)	Protein	Role in rose petal senescence	Demonstration(2)	Reference number
	RhABF2	ABSCISSIC ACID-RESPONSIVE ELEMENT BINDING BZIP TRANSCRIPTION FACTOR 2	Abscisic acid signaling	B	76
	RhACO1	1-AMINOCYCLOPROPANE-1-CARBOXYLATE OXIDASE 1	Ethylene biosynthesis	A	70, 71, 95
	RhACS1, and 2	1-AMINOCYCLOPROPANE-1-CARBOXYLATE SYNTHASES 1, and 2	Ethylene biosynthesis	B	91
	RhACS2	1-AMINOCYCLOPROPANE-1-CARBOXYLATE SYNTHASE 2	Ethylene biosynthesis	A	70, 71
	RhACS3	1-AMINOCYCLOPROPANE-1-CARBOXYLATE SYNTHASE 3	Ethylene biosynthesis	A	70, 95
	RhACS4	1-AMINOCYCLOPROPANE-1-CARBOXYLATE SYNTHASE 4	Ethylene biosynthesis	A	71
	RhBBX28	B-BOX PROTEIN 28	ROS(4) homeostasis	B	27
	RhCBL3	CALCINEURIN B-LIKE PROTEIN 3	Ethylene signaling	B	28
	RhCBL4	CALCINEURIN B-LIKE PROTEIN 4	Ethylene signaling, Ca2+ signaling	B	85
	RhCIPK3	CALCINEURIN B-LIKE PROTEIN INTERACTING PROTEIN KINASE 3	Ethylene signaling, Ca2+ signaling	B	85
	RhCIPK6	CALCINEURIN B-LIKE PROTEIN INTERACTING PROTEIN KINASE 6	Ethylene signaling	B	28
	RhCRR3, 5, and 8	TYPE A CYTOKININ-RESPONSE REGULATORS 3, 5, and 8	Cytokinin signaling	A	78
	RhCTR1, and 2	CONSTITUTIVE TRIPLE RESPONSE PROTEIN KINASES 1, and 2	Ethylene signaling	A	95
	RhERF113	APETALA 2 / ETHYLENE RESPONSE TRANSCRIPTION FACTOR 113	Ethylene signaling	B	78
	RhERF3	APETALA 2 / ETHYLENE RESPONSE TRANSCRIPTION FACTOR 3	Ethylene signaling	B	75
	RhETR1	ETHYLENE RESPONSE 1 RECEPTOR	Ethylene signaling	A	95
	RhETR3	ETHYLENE RESPONSE 3 RECEPTOR	Ethylene signaling	A	70, 72, 91, 95
	RhETR3	ETHYLENE RESPONSE 3 RECEPTOR	Ethylene signaling	B	68
	RhFer1	ABSCISSIC ACID-INDUCED FERRITIN PROTEIN 1	Abscisic acid signaling, iron homeostasis	B	76
	RhGA20ox1	GIBBERELLIN-20 OXIDASE 1	Gibberellin biosynthesis	B	86
	RhGGP1	GDP-I GAMACTOSE PHOSPHORYLASE 1	Ethylene signaling, ROS homeostasis	B	64
	RhGID1	GIBBERELIN INSENSITIVE DWARF 1	Gibberellin signaling	B	87
	RhHB1	HOMEODOMAIN LEUCINE ZIPPER I 1 TRANSCRIPTION FACTOR	Ethylene signaling, abscissic acid signaling	B	86
	RhHB22	HOMEODOMAIN LEUCINE ZIPPER II 22 TRANSCRIPTION FACTOR	Ethylene signaling, ROS homeostasis	B	64
	RhHB6	HOMEODOMAIN LEUCINE ZIPPER I 6 TRANSCRIPTION FACTOR	Ethylene signaling	B	77
	RhHB6	HOMEODOMAIN LEUCINE ZIPPER I 6 TRANSCRIPTION FACTOR	Ethylene signaling	A	68, 78
	RhHDA15	HISTONE DEACETYLTRANSFERASE 15	ROS homeostasis	B	63
	RhHK2, and 3	HISTIDINE KINASES 2, and 3	Ethylene signaling, cytokinin signaling	A	78
	RhIPT5, and 8	ISOPENTENYL TRANSFERASES 5, and 8	Ethylene signaling, cytokinin biosynthesis	A	78
	RhJAZ5	JASMONATE ZINC FINGER INFLORESCENCE MERISTEM-DOMAIN	Jasmonic acid signaling	B	85
	RhMYB108	R2R3-MYELOBLASTOME TRANSCRIPTION FACTOR 108	Ethylene signaling, jasmonic acid signaling	B	84
	RhNAC029, 083, and 092	NAM-ATAF-CUC(3) TRANSCRIPTION FACTORS 29, 53, and 92	Ethylene signaling, jasmonic acid signaling	A	84, 85
	RhNCED1	9-CIS-EPOXYCAROTENOID DIOXYGENASE 1	Abscissic acid biosynthesis	B	75
	RhPIF8	PHYTOCHROME-INTERACTING FACTOR 8	ROS homeostasis	B	27
	RhPLATZ9	PLANT AT-RICH SEQUENCE AND ZINC-BINDING PROTEIN 9 TRANSCRIPTION FACTOR	Ethylene signaling, ROS homeostasis	B	61
	RhPR10.1	PATHOGENESIS-RELATED PROTEIN 10.1	Ethylene signaling, cyt+D51okinin signaling	A	68, 78
	RhPR10.1	PATHOGENESIS-RELATED PROTEIN 10.1	Ethylene signaling, cytokinin signaling	B	77
	RhRAV2	RELATED TO ABSCISSIC ACID 3 / VIVIPAROUS 1 2	H3 lysine 9 acetylation	B	63
	RhRbohA 1, and 2	NADPH OXIDASE/RESPIRATORY BURST OXIDASE HOMOLOG A1, and A2	ROS homeostasis	B	63
	RhRbohD	NADPH OXIDASE/RESPIRATORY BURST OXIDASE HOMOLOG D	Ethylene signaling, ROS homeostasis	B	61
	RhRED	E3 LIGASE RING FINGER FOR ETHYLENE RECEPTOR DEGRADATION	Ethylene signaling	B	68
	RhSAF	SENESCENCE-ASSOCIATED F-BOX	Ethylene signaling	B	87
	RhSAG113	SENESCENCE ASSOCIATED GENE 113 ENCODING CYSTEINE PROTEASE	Protein degradation	A	84
	RhSAG12(5)	SENESCENCE ASSOCIATED GENE 12 ENCODING CYSTEINE PROTEASE	Protein degradation	A	27, 62, 63, 77, 78, 84, 85, 86
	RhSDH1	SUCCINATE DEHYDROGENASE 1	ROS homeostasis	B	27
	RhTPL	TOPLESS	H3 lysine 9 acetylation	B	63
	RhUBC32	ENDOPLASMIC RETICULUM ASSOCIATED DEGRADATION E2 CONJUGATING ENZYME	Ethylene signaling	B	68
	RhWRKY22 and 42	WRKY TRANSCRIPTION FACTOR 22, and 42	Ethylene signaling	A	85
	RhWRKY33	WRKY TRANSCRIPTION FACTOR 33	Ethylene signaling	B	62
	RhWRKY33a	WRKY TRANSCRIPTION FACTOR 33A	Ethylene signaling, ROS homeostasis	B	61
	(1), all genes have been cloned in R. hybrida cv. ‘Samantha’, except RhACS2 and RhACS4 obtained by comparison between 33 cultivars.
	(2), A means genes that have been studied only by RT or qRT-PCR in different conditions (hormonal treatment, flower development, or RNAi of another gene for example). B means that, in addition to A, there is a functional characterization of these genes (RNAi, yeast hybrid, heterologous expression, and/or in situ localization for example). Genes whose expression variations were observed only by RN…
	(3), named after the genes encoding the same transcription factors: NO APICAL MERISTEM, ARABIDOPSIS TRANSCRIPTION ACTIVATION FACTOR, CUP-SHAPED COTYLEDON.
	(4), reactive oxygen species (more often H2O2 concentration)
	(5), RhSAG12 is used as a positive control.

## Sheet: S2
	Table S2: Genes whose expression is altered during rose petal abscission
	Gene(1)	Protein	Role in rose petal senescence	Demonstration(2)	Reference number
	RbACO1 to 6	1-AMINOCYCLOPROPANE-1-CARBOXYLATE OXIDASES 1 to 6	Ethylene biosynthesis	A	67
	RbACS1, 5, and 6	1-AMINOCYCLOPROPANE-1-CARBOXYLATE SYNTHASES 1, 5, and 6	Ethylene biosynthesis	A	67
	RbCP1	CYSTEINE PROTEASE 1	Ethylene signaling, protein degradation	B	82
	RbCTR1 to 3	CONSTITUTIVE TRIPLE RESPONSE PROTEIN KINASES 1 to 3	Ethylene signaling	A	67
	RbEIL2 to 4	ETHYLENE INSENSITIVE LIKE TRANSCRIPTION FACTOR 2 to 4	Ethylene signaling	A	67
	RbEIN2	ETHYLENE INSENSITIVE 2	Ethylene signaling	A	67
	RbETR1, 2, 7, and 8	ETHYLENE RESPONSE 1 RECEPTORS 1, 2, 7, and 8	Ethylene signaling	A	67
	RbPCD1	PROGRAMMED CELL DEATH LIKE 1	Cell death	B	69
	RbXTH1, and 2	XYLOGLUCAN ENDOTRANSGLUCOSYLASE/HYDROLASE 1, and 2	Pectin degradation	B	83
	RhARF7	AUXIN RESPONSE FACTOR 7	Auxin signaling	B	80
	RhBGLA1	ß-GALACTOSIDASE 1	Pectin degradation, ethylene signaling, auxin signaling	B	81
	RhERF1	APETALA2 / ETHYLENE RESPONSE FACTOR 1	Ethylene signaling	B	81
	RhERF4	APETALA2 / ETHYLENE RESPONSE FACTOR 4	Auxin signaling	B	81
	RhIAA16	AUX/INDOLE-3-ACETIC ACID TRANSCRIPTION FACTOR 16	Auxin signaling	B	79
	RhIAA4.1	AUX/INDOLE-3-ACETIC ACID TRANSCRIPTION FACTOR 4.1	Auxin signaling, ethylene signaling	B	30
	RhILR3	INDOLE-3-ACETIC ACID-LEUCINE RESISTANT 3 TRANSCRIPTION FACTOR	Cytokinin signaling	B	30
	RhLOL1	LESION SIMULATING DISEASE 1-LIKE 1 TRANSCRIPTION FACTOR	Cytokinin signaling	B	30
	RhSUC2	SUCROSE TRANSPORTER 2	Sucrose transport	B	80
	(1), all genes have been cloned in R. bourboniana cv. ‘Gruss an Teplitz’, except in Liang et al. 2020, Jiang et al. 2023b, in R. hybrida cv. ‘Golden Shower’, Gao et al. 2016, in R. chinensis cv. ‘Gold Medal’, and Gao et al. 2019, in R. hybrida cv. ‘Samantha’.
	(2), "A" means genes that have been studied only by RT or qRT-PCR in different conditions (hormonal treatment, flower development, or RNAi of another gene for example). "B" means that, in addition to "A", there is a functional characterization of these genes (RNAi, yeast hybrid, heterologous expression, and/or in situ localization for example). Genes whose expression variations were observed only…
